# Supplementary material for: LncRNA levels in the central nervous system as novel potential players and biomarkers in amyotrophic lateral sclerosis
Source: Noncoding RNA Res. 2025 Jun 9;14:145–55. doi: 10.1016/j.ncrna.2025.05.017 (PMC12256294; doi:10.1016/j.ncrna.2025.05.017)
Supplement: Multimedia component 1 [file mmc1.xls]

## Sheet: Supplementary Table 1
Supplementary Table 1. Rotarod data.
Animal ID	Gender	Genotype (SOD1G93A)	ROTAROD
			W8		W9		W10		W11		W12		W13		W14		W15		W16		W17		W18		W19		W20
			Time	Attempt	Time	Attempt	Time	Attempt	Time	Attempt	Time	Attempt	Time	Attempt	Time	Attempt	Time	Attempt	Time	Attempt	Time	Attempt	Time	Attempt	Time	Attempt	Time	Attempt
OGA0627	M	+	180	1	180	2	180	1	180	1	147	3	180	2	132	4	80	3	42	3	9	3	0	3	-	-	-	-
OGA0628	M	+	180	1	180	1	132	3	180	1	180	1	180	2	180	2	180	2	103	3	23	3	0	3	-	-	-	-
OGA0630	M	+	123	3	180	2	180	1	77	3	47	3	114	4	59	3	88	3	94	3	27	3	0	3	-	-	-	-
OGA0634	M	+	180	2	180	1	136	3	180	1	180	3	180	1	180	1	180	1	180	1	28	3	0	3	-	-	-	-
OGA0636	M	+	43	3	180	1	180	1	180	1	180	2	180	1	160	3	180	1	16	3	0	3	-	-	-	-	-	-
OGA0637	M	+	180	1	180	1	180	1	180	1	132	5	180	3	180	1	180	1	180	1	21	3	0	3	-	-	-	-
OGA0653	M	+	180	1	180	2	180	1	180	1	180	1	180	1	180	1	180	1	180	1	180	1	30	3	-	-	-	-
OGA0655	M	+	180	2	180	1	180	2	180	1	180	1	180	1	180	1	180	1	120	3	5	3	0	3	-	-	-	-
OGA0697	M	+	168	3	180	2	180	1	180	2	95	5	34	4	96	3	0	3	0	3	-	-	-	-	-	-	-	-
OGA0699	M	+	180	2	180	1	180	3	180	1	180	1	180	3	180	2	180	2	180	1	61	3	0	3	-	-	-	-
OGA0724	M	+	180	1	180	1	180	1	180	1	180	1	180	1	180	1	180	3	10	3	0	3	-	-	-	-	-	-
OGA0631	F	+			180	1	180	1	180	1	180	1	180	1	180	2	70	3	39	3	9	3	0	3	-	-	-	-
OGA0633	F	+	180	3	180	1	180	1	180	1	180	1	180	1	180	2	180	1	180	1	41	3	10	3	0	3	-	-
OGA0635	F	+			93	3	180	2	180	3	180	1	180	2	82	3	77	3	28	3	10	3	0	3	-	-	-	-
OGA0652	F	+	180	3	180	2	180	1	180	2	62	5	180	3	180	1	180	1	180	3	95	3	7	3	-	-	-	-
OGA0658	F	+			34	3	62	3	12	3	103	5*	0	3	0	3	0	3	0	3	0	3	0	3	0	3	0	3
OGA0660	F	+	180	3	180	2	180	1	180	1	180	1	180	1	180	1	180	1	180	1	75	3	137	3	19	3	0	3
OGA0663	F	+	180	2	180	1	180	1	180	1	180	1	180	1	160	3	180	1	180	1	180	1	37	3	-	-	-	-
OGA0668	F	+	180	2	180	2	180	1	180	1	180	2	180	1	180	1	180	1	180	1	180	1	180	2	20	3	0	3
OGA0672	F	+	50	3	180	3	180	2	180	1	180	4	180	1	180	1	180	1	180	1	180	1	180	1	8	3	0	3
OGA0680	F	+			56	3	60	3	13	3	180	3*	97	3	90	3	58	3	152	3	109	3	37	3	7	3	-	-
OGA0681	F	+	180	3	180	2	180	3	180	2	180	1	180	1	180	2	52	3	0	3	-	-	-	-	-	-	-	-
OGA0683	F	+	180	3	180	2	180	1	180	2	180	2	180	1	180	1	180	1	180	2	69	3	16	3	0	3	-	-

## Sheet: Supplementary Table 2
Supplementary table 2. Hanging-wire test data.
Animal ID	Gender	Genotype (SOD1G93A)	HANGING-WIRE
			W8		W9		W10		W11		W12		W13		W14		W15		W16		W17		W18		W19		W20
			Time	Attempt	Time	Attempt	Time	Attempt	Time	Attempt	Time	Attempt	Time	Attempt	Time	Attempt	Time	Attempt	Time	Attempt	Time	Attempt	Time	Attempt	Time	Attempt	Time	Attempt
OGA0627	M	+	180	3	180	3	120	3	83	3	66	5	36	6	19	4	0	3	0	3	0	3	0	3	-	-	-	-
OGA0628	M	+	180	1	180	1	180	1	180	1	180	4	124	5	90	3	41*	3	16*	3	10	3	0	3	-	-	-	-
OGA0630	M	+	180	1	133	3	75	3	93	3	54	3	45	5	44	4	9	3	6	3	10	3	0	3	-	-	-	-
OGA0634	M	+	120	3	147	3	180	1	180	1	88	5	120	4	50	3	37	4	22*	3	14	3	9	3	-	-	-	-
OGA0636	M	+	140	3	109	3	115	3	120	3	79	5	101	4	67	4	26	4	23*	3	10	3	-	-	-	-	-	-
OGA0637	M	+	150	3	180	3	180	1	180	1	130	3	98	3	54	4	8*	4	4*	3	14	3	15	3	-	-	-	-
OGA0653	M	+	180	1	180	1	180	1	180	3	180	1	180	1	160	3	113	3	86	3	60	3	11	3	-	-	-	-
OGA0655	M	+	180	2	180	2	180	2	180	1	134	4	132	4	76	3	42	3	20	3	31	3	0	3	-	-	-	-
OGA0697	M	+	180	1	180	1	180	1	180	1	180	1	180	1	120	3	104*	3	0	3	-	-	-	-	-	-	-	-
OGA0699	M	+	180	1	180	1	120	3	84	3	46	4	32	5	31	4	28	3	24	3	12	3	0	3	-	-	-	-
OGA0724	M	+	180	1	180	1	180	1	180	1	180	1	180	1	180	1	115	3	50*	3	0	3	-	-	-	-	-	-
OGA0631	F	+			180	1	180	1	149	3	120	4	48	3	11*	4	23*	3	4*	3	0	3	0	3	-	-	-	-
OGA0633	F	+			180	2	180	1	180	1	180	1	137	3	54*	3	*	3	15*	3	10	3	*	3	0	3	-	-
OGA0635	F	+			180	1	180	1	180	1	180	1	180	1	180	1	180	1	86	3	67	3	24	3	-	-	-	-
OGA0652	F	+	180	1	180	1	180	1	180	1	180	1	180	1	180	1	180	1	180	1	157	3	5	3	-	-	-	-
OGA0658	F	+	55	3	57	3	90	3	39	3	23	5	28	3	24	3	0	3	0	3	18	3	6	3	19	3	0	3
OGA0660	F	+	180	1	127	3	101	3	93	3	60	6	60	3	32*	3	20*	3	6*	3	0	3	0	3	0	3	0	3
OGA0663	F	+	180	1	180	1	180	1	180	1	180	1	113	3	135*	4	75*	3	43	3	10	3	8	3	-	-	-	-
OGA0668	F	+	180	3	180	1	145	3	153	3	86	3	59	4	20*	4	10	3	3*	3	0	3	0	3	0	3	0	3
OGA0672	F	+	180	1	180	1	180	1	180	1	120	5	129	3	64*	3	36*	3	28	3	17	3	10	3	10	3	0	3
OGA0680	F	+			180	1	180	1	180	1	180	1	180	1	180	1	157	3	17	3	18	3	8	3	0	3	-	-
OGA0681	F	+	180	1	180	1	180	1	180	1	180	1	180	1	180	1	14	3	0	3	-	-	-	-	-	-	-	-
OGA0683	F	+	180	1	180	1	180	1	180	1	180	1	180	1	180	1	180	2	102	3	70	3	7	3	0	3	-	-

## Sheet: Supplementary Table 3
Supplementary table 3. Survival study data.
Animal ID	Gender	Genotype (SOD1G93A)	Survival (age in days)
OGA0627	Male	+	130
OGA0628	Male	+	134
OGA0630	Male	+	135
OGA0634	Male	+	135
OGA0636	Male	+	128
OGA0637	Male	+	135
OGA0653	Male	+	135
OGA0655	Male	+	129
OGA0697	Male	+	121
OGA0699	Male	+	130
OGA0724	Male	+	126
OGA0631	Female	+	130
OGA0633	Female	+	137
OGA0635	Female	+	129
OGA0652	Female	+	135
OGA0658	Female	+	166
OGA0660	Female	+	159
OGA0663	Female	+	134
OGA0668	Female	+	150
OGA0672	Female	+	146
OGA0680	Female	+	141
OGA0681	Female	+	121
OGA0683	Female	+	137

## Sheet: Supplementary Table 4
Supplementary table 4. Animal used in the study.
Study	Age	Tissue(s)	Gender	Genotype (SOD1G93A)	Animal number
Expression study	P60	Spinald cord	Male	-	n=6
		Brainstem and frontal cortex	Male	-	n=5
		Spinald cord	Male	+	n=6
		Brainstem and frontal cortex	Male	+	n=5
		Spinald cord	Female	-	n=6
		Brainstem and frontal cortex	Female	-	n=5
		Spinald cord	Female	+	n=6
		Brainstem and frontal cortex	Female	+	n=5
	P90-P100	Spinald cord	Male	-	n=6
		Brainstem and frontal cortex	Male	-	n=5
		Spinald cord	Male	+	n=6
		Brainstem and frontal cortex	Male	+	n=5
		Spinald cord	Female	-	n=6
		Brainstem and frontal cortex	Female	-	n=5
		Spinald cord	Female	+	n=6
		Brainstem and frontal cortex	Female	+	n=5
	P120	Spinald cord	Male	-	n=6
		Brainstem and frontal cortex	Male	-	n=5
		Spinald cord	Male	+	n=4
		Brainstem and frontal cortex	Male	+	n=5
		Spinald cord	Female	-	n=6
		Brainstem and frontal cortex	Female	-	n=5
		Spinald cord	Female	+	n=6
		Brainstem and frontal cortex	Female	+	n=5
Survival study	PFH	Spinald cord, brainstem and frontal cortex	Male	+	n=11
			Female	+	n=12

## Sheet: Supplementary Table 5
Supplementary table 5. Clinical characteristics of the patients participating in the study.
Characteristics	sALS (n=12)	Healthy controls (n=11)
Gender
Male	7	7
Female	5	4
Age at collection (mean ± SD)	57.6 ± 8.5	59.0 ± 9.5
Clinical phenotype
ALS	10
ALS-FTD	2
Sample
Brainstem	9	9
Frontal cortex	12	9

## Sheet: Supplementary Table 6
Supplementary table 6. Primers used in this work.
MOUSE
HOUSEKEEEPINGS
Target	Primer Forward	Primer Reverse	Amplicon (pb)	Tm	Organism	IDs target sequences (NCBI)
Gapdh	AGGTCGGTGTGAACGGATTTG	GGGGTCGTTGATGGCAACA	95	60	Mus musculus	NM_001289726.2, NM_008084.4, NM_001411840.1
Actb	AGAGGGAAATCGTGCGTGAC	CAATAGTGATGACCTGGCCGT	138	60	Mus musculus	NM_007393.5
LNCRNAS
Target	Primer Forward	Primer Reverse	Amplicon (pb)	Tm	Especie	IDs target sequences (NCBI)
CDR1os	CACACTGAAGGTCAGCACGA	TTCACAAGTCCTCGATGCCAA	101	60.00	Mus musculus	NR_030706.1
Gas5	AAAGGAGGATGAAGGCTTACG	TCACTGCATGTCCACTTGTC	89-308	57.74	Mus musculus	NR_166055.1, NR_153814.2, NR_166052.1, NR_166051.1, NR_166050.1, NR_153815.2, NR_153813.2, NR_153812.2
Hotair	GGCTGCCTGAGTTCTTTTGC	TGCGGTGGAGATAGATGTGC	100	60.00	Mus musculus	NR_047528.1
H19	CAGAGCAAAGGCATCGCAAA	GCTCCCCTTTATCCGACCAG	144	60.50	Mus musculus	NR_130974.1, NR_130973.1
Malat1	CCCGAGGAAATCGCAGATAA	CTCTGGTCAGCCTCCATTATAC	216	57.74	Mus musculus	NR_002847.3
Meg3	ATAGCGCCCCCTATTCATGC	GGGAGCAGCTATGGATCACC	176	60.00	Mus musculus	NR_003633.3, NR_027651.2
Miat	ACACCAACCCACAAGACCTG	CGTGTGATGAGAACAGACGGA	167	60.00	Mus musculus	NR_003718.2
Myhas (lnc-mg)	CGTGCTGGATCTTGCGGAAT	AGACAGCCAAGATGCACTGAC	125	61.00	Mus musculus	NR_146138.1
Myoparr	AAAGGGGTTGTCTTGGACGG	TGGAGTGGTCCTGATGTGGT	143	60.00	Mus musculus	NR_160520.1
Neat1	TGGCCCCTTTTGTTCATTAGC	TGGAAGGCCATTGTTTCAGG	112	58.74	Mus musculus	NR_131212.1, NR_003513.3
Pvt1	AGACAGACTTGCTCAGGTGAT	TCTAGGCACCTTTCCCAGTTT	105	58.84	Mus musculus	NR_132747.1, NR_132746.1 NR_003368.2
Snhg1	TCCTGGTGACAAATCTCAGGC	TGGTACGGCTCCTTTGTTCTC	102	60.00	Mus musculus	NR_002896.3
Snhg16	GGCATAGGTAGATGGTGGGC	CCACTTAGCACACCCCTCAG	295	60.50	Mus musculus	NR_027821.1, NR_027819.1
Xist	TCCAAGAGCGGGGAACTACT	TTCACAGTTGGTGGGAAGATGA	141	60.00	Mus musculus	NR_001570.2
HUMAN
HOUSEKEEEPINGS
Target	Primer Forward	Primer Reverse	Amplicon (pb)	Tm	Especie	IDs target sequences (NCBI)
GAPDH	AGGTCGGAGTCAACGGATTTG	AGGGGTCATTGATGGCAACA	96	60	Homo Sapiens	NM_001357943.2, NM_001289745.3, NM_001289746.2, NM_002046.7
LNCRNAS
Target	Primer Forward	Primer Reverse	Amplicon (pb)	Tm	Especie	IDs target sequences (NCBI)
GAS5	TGCAGTGTGGCTCTGGATAG	ATGGCTTGAGTTAGGCTTGCT	100	60	Homo Sapiens	NR_186289.1, NR_186257.1, NR_186272.1, NR_186275.1, NR_186273.1, NR_186282.1, NR_186268.1, NR_186270.1, etc.
HOTAIR	AAGCGAAGGGGTTGTGTAGG	AAGGCTAGGGCTGGTTTCAC	175	60	Homo Sapiens	Variantes de trascripción 1-3, 6-14
H19	TCAAGCCTGGGCCTTTGAAT	CCTTCCAGAGCCGATTCCTG	107	60	Homo Sapiens	NR_002196.3, NR_185829.1, NR_131224.1, NR_131223.2
MALAT1	GCTCTGTGGTGTGGGATTGA	GTGGCAAAATGGCGGACTTT	179	60	Homo Sapiens	NR_144568.1, NR_144567.1, NR_002819.4
MEG3	ATCCCGGACCCAAGTCTTCT	CCCACATTCGAGGTCCCTTC	104	60	Homo Sapiens	Variantes de transcripción 1-16
MIAT	CCACCGTAAGTAGACGTGGG	TCCCCACACCCCTTTTCAAC	107	60	Homo Sapiens	Específica, varias variantes
MYHAS	TGTCCTTCCATCGTCAGCAC	CTCTGGACTGGTGAGGGGTA	190	60	Homo Sapiens	NR_125367.1
MYOPARR	AGGTCAACCACCAGGCATC	TCTCTCTAGGGACCTGCTGAC	132	60	Homo Sapiens	NR_160550.1
NEAT1	GTGTTGTGCTAAACGCTGGG	GCCCAAACTAGACCTGCCAT	79	60	Homo Sapiens	NR_131012.1, NR_028272.1. Tiene off targtes de secuencias predichas pero no se podían quitar
NEAT1_2	ACTGGTATGTTGCTCTGTATGGT	AGGCAATGTGATAGGGGTCG	163	60	Homo Sapiens	NR_131012.1
PVT1	GGGGAATAACGCTGGTGGAA	CAGCCACAGCCTCCCTTAAA	92	60	Homo Sapiens	Específica, varias variantes
SNHG1	ACCTGCTTGGCTCAAAGGG	TTCAGCCTGGAGTGAACACAG	90	60	Homo Sapiens	Específica, varias variantes (off targets de aprox. 800 bp que no amplifican)
SNHG16	AGAGACCAAGGAGGGACTGT	TACTGGCACGAGGACAAAGC	71	60	Homo Sapiens	NR_038110.1, NR_038108.1, NR_038111.1, NR_038109.1

## Sheet: Supplementary Table 7
Supplementary Table 7. Statistical analysis of Figures 2 and 3.
Spinal cord								Brainstem								Frontal cortex
LncRNA	Significant?	P value	Mean of WT	Mean of SODG93A	Difference	SE of difference		LncRNA	Significant?	P value	Mean of WT	Mean of SODG93A	Difference	SE of difference		LncRNA	Significant?	P value	Mean of WT	Mean of SODG93A	Difference	SE of difference
Male presymptomatic stage								Male presymptomatic stage								Male presymptomatic stage
Meg3	No	0.114438	1	0.791167	0.208833	0.120759		Meg3	No	0.225387	0.8983	0.6044	0.2939	0.221		Meg3	No	0.416363	1.022	0.895	0.1266	0.1477
Hotair	No	0.510129	1	1.26417	-0.264167	0.385206		Hotair	No	0.115877	1.223	4.49	-3.267	1.853		Hotair	No	0.113031	1.035	1.83	-0.7954	0.447
Malat1	Yes	0.010325	1	0.261	0.739	0.234571		Malat1	Yes	0.012583	1.012	0.6764	0.3354	0.1048		Malat1	No	0.087933	1.073	0.6638	0.4092	0.2106
Gas5	Yes	0.000558	1	0.724833	0.275167	0.0553169		Gas5	No	0.375619	1.04	1.262	-0.2222	0.2368		Gas5	No	0.126839	1.023	1.28	-0.2578	0.1513
Neat1	Yes	0.029466	1.00017	0.7378	0.262367	0.101506		Neat1	No	0.237197	0.9273	0.6472	0.2801	0.2167		Neat1	No	0.860511	1.055	1.101	-0.046	0.2535
Myhas	No	0.65019	1	1.0984	-0.0984	0.2089		Myhas	No	0.429975	1.478	2.184	-0.7061	0.843		Myhas	No	0.204663	1.107	1.479	-0.3712	0.2688
Xist			0	0	0	0		Xist			0	0	0	0		Xist			0	0	0	0
Myoparr	No	0.423356	1.0002	0.792833	0.207367	0.247249		Myoparr	No	0.775473	1.187	1.314	-0.1268	0.4298		Myoparr	No	0.222078	0.7645	1.171	-0.4065	0.3033
CDR1os	No	0.505287	0.9998	1.05833	-0.0585333	0.0843599		CDR1os	Yes	0.023295	1.024	2.13	-1.106	0.3953		CDR1os	No	0.172314	1.054	1.328	-0.2745	0.1806
Snhg1	No	0.425805	1	1.096	-0.096	0.115636		Snhg1	Yes	0.000161	1.016	1.884	-0.868	0.1305		Snhg1	Yes	0.003389	1.38	2.624	-1.244	0.2866
Snhg16	No	0.806027	1.00017	1.0575	-0.0573333	0.227372		Snhg16	No	0.579545	1.12	1.386	-0.2662	0.461		Snhg16	Yes	5.1e-05	1.078	2.756	-1.678	0.2143
Miat	No	0.694135	1	0.941333	0.0586667	0.144921		Miat	No	0.515301	1.027	0.8952	0.1322	0.1942		Miat	No	0.091587	1.003	1.126	-0.1226	0.06271
Pvt1	No	0.214482	1	0.836	0.164	0.123725		Pvt1	No	0.859232	1.007	0.9838	0.0228	0.1245		Pvt1	No	0.294224	1.032	0.873	0.1592	0.1418
H19	Yes	0.000128	1	0.74275	0.25725	0.0295871		H19	No	0.149969	1.079	2.412	-1.333	0.8372		H19	No	0.704102	1.129	1.28	-0.151	0.3836
Female presymptomatic stage								Female presymptomatic stage								Female presymptomatic stage
Meg3	No	0.560131	1.00017	0.914167	0.086	0.142693		Meg3	Yes	0.012658	1.006	1.265	-0.2588	0.08094		Meg3	No	0.351714	1.032	0.8686	0.1632	0.165
Hotair	No	0.767883	1	0.883167	0.116833	0.385217		Hotair	No	0.842823	1.08	1.02	0.05935	0.2884		Hotair	No	0.108632	1.481	0.531	0.95	0.5262
Malat1	No	0.311901	1	0.6796	0.3204	0.299063		Malat1	No	0.679	1.08	0.9766	0.1032	0.2404		Malat1	Yes	0.013085	1.015	0.6248	0.3898	0.1228
Gas5	No	0.730385	0.999833	1.05067	-0.0508333	0.143428		Gas5	No	0.166487	1.022	1.284	-0.2626	0.1725		Gas5	No	0.53857	1.008	1.061	-0.0526	0.08188
Neat1	No	0.459537	1	0.917	0.083	0.107899		Neat1	No	0.656815	1.018	1.072	-0.054	0.117		Neat1	No	0.123729	1.052	0.741	0.3108	0.1807
Myhas	No	0.82763	1.0002	1.0716	-0.0714	0.317352		Myhas	No	0.447487	1.154	1.514	-0.36	0.4473		Myhas	No	0.253087	1.008	0.865	0.1428	0.116
Xist	Yes	0.018009	1.00017	0.745667	0.2545	0.0900918		Xist	No	0.246908	1.058	1.348	-0.2894	0.2317		Xist	No	0.227749	1.103	0.7602	0.3428	0.2624
Myoparr	No	0.20122	1	0.45	0.55	0.398863		Myoparr	No	0.588998	1.095	1.422	-0.3276	0.5821		Myoparr	No	0.688949	1.53	1.257	0.2722	0.6557
CDR1os	No	0.918449	1	1.01367	-0.0136667	0.130153		CDR1os	No	0.816521	1.022	0.987	0.035	0.146		CDR1os	Yes	0.024837	1.018	0.7178	0.2998	0.1088
Snhg1	No	0.211279	1.00017	1.1435	-0.143333	0.107317		Snhg1	No	0.338486	1.005	1.252	-0.2474	0.243		Snhg1	No	0.313709	1.015	0.8462	0.1686	0.1568
Snhg16	No	0.365464	1	0.866667	0.133333	0.140643		Snhg16	No	0.180769	1.017	1.339	-0.3222	0.2198		Snhg16	No	0.146144	1.016	0.764	0.2522	0.1567
Miat	No	0.933953	1	1.00683	-0.00683333	0.0801856		Miat	Yes	0.032747	1.035	1.648	-0.6132	0.2379		Miat	No	0.444849	1.007	0.9224	0.085	0.1058
Pvt1	Yes	2.6e-05	1	0.5406	0.4594	0.0535337		Pvt1	No	0.380525	1.011	0.9346	0.0766	0.08254		Pvt1	No	0.572817	1.02	0.9352	0.0846	0.1439
H19	No	0.670828	1.00017	0.896833	0.103333	0.236023		H19	No	0.582896	1.037	1.247	-0.2094	0.3659		H19	No	0.724223	0.8058	0.7374	0.06835	0.1861
Male early symptomatic stage								Male early symptomatic stage								Male early symptomatic stage
Meg3	Yes	6.8e-05	1	0.657333	0.342667	0.0494196		Meg3	No	0.7333	1.012	0.9706	0.0414	0.1173		Meg3	Yes	0.026579	1.008	1.302	-0.294	0.1084
Hotair	No	0.691229	1.0002	0.922167	0.0780333	0.190218		Hotair	No	0.165146	1.024	1.592	-0.568	0.3718		Hotair	No	0.122259	1.137	2.834	-1.697	0.9818
Malat1	Yes	0.012326	1	0.4986	0.5014	0.160724		Malat1	Yes	0.033634	1.008	0.8228	0.1852	0.07234		Malat1	No	0.146012	1.041	0.7986	0.2426	0.1507
Gas5	No	0.214577	1	0.809667	0.190333	0.143624		Gas5	No	0.486866	1.02	0.9454	0.075	0.1029		Gas5	No	0.690396	1.035	1.089	-0.0544	0.1317
Neat1	No	0.931698	0.999833	1.0105	-0.0106667	0.121361		Neat1	No	0.562287	1.002	1.059	-0.0564	0.09331		Neat1	Yes	0.002831	1.022	1.65	-0.628	0.1481
Myhas	No	0.127918	1.00017	0.5076	0.492567	0.293773		Myhas	No	0.120165	1.033	1.892	-0.8588	0.4938		Myhas	No	0.958655	1.025	1.032	-0.007	0.1303
Xist			0	0	0	0		Xist			0	0	0	0		Xist			0	0	0	0
Myoparr	Yes	0.026827	1	0.553167	0.446833	0.169128		Myoparr	Yes	0.019417	0.8143	2.452	-1.638	0.5426		Myoparr	No	0.229595	1.144	1.805	-0.6616	0.5087
CDR1os	Yes	0.025408	1	0.779167	0.220833	0.0841484		CDR1os	Yes	0.022939	1.013	1.327	-0.3144	0.112		CDR1os	Yes	0.0267	1.006	1.269	-0.2624	0.09686
Snhg1	No	0.52453	0.999833	1.1205	-0.120667	0.182993		Snhg1	Yes	0.012219	1.01	1.53	-0.52	0.1614		Snhg1	Yes	0.000304	0.9268	1.43	-0.5037	0.07628
Snhg16	No	0.629001	1.00017	1.07533	-0.0751667	0.150825		Snhg16	No	0.503908	1.029	1.13	-0.1014	0.1449		Snhg16	Yes	0.017011	1.009	1.571	-0.562	0.1872
Miat	No	0.053051	1	0.7385	0.2615	0.119234		Miat	No	0.314251	1.012	1.164	-0.1526	0.1421		Miat	Yes	0.046507	1.009	1.37	-0.361	0.1535
Pvt1	Yes	0.048233	1.00017	0.7202	0.279967	0.122569		Pvt1	No	0.281194	1.021	1.176	-0.1546	0.1338		Pvt1	No	0.06093	1.002	1.139	-0.1362	0.0625
H19	No	0.697156	1	1.06283	-0.0628333	0.156857		H19	Yes	1.6e-05	0.856	2.077	-1.221	0.1167		H19	No	0.214991	1.139	1.89	-0.7504	0.5572
Female early symptomatic stage								Female early symptomatic stage								Female early symptomatic stage
Meg3	No	0.067006	1	0.719167	0.280833	0.136695		Meg3	No	0.72565	1.024	1.074	-0.05	0.1376		Meg3	No	0.325476	1.011	0.8978	0.1136	0.1084
Hotair	Yes	0.003948	1	0.546333	0.453667	0.121818		Hotair	No	0.185202	1.032	2.141	-1.109	0.7652		Hotair	No	0.882277	1.149	1.209	-0.0604	0.3951
Malat1	Yes	0.000913	1	0.4588	0.5412	0.111673		Malat1	No	0.307842	1.015	0.8754	0.1394	0.128		Malat1	No	0.55166	1.012	0.901	0.1106	0.178
Gas5	Yes	0.018115	1.00017	0.768	0.232167	0.0822854		Gas5	No	0.291153	1.023	1.198	-0.1748	0.1547		Gas5	No	0.708453	1.008	0.9768	0.0314	0.08102
Neat1	No	0.252744	1.0002	1.19783	-0.197633	0.161728		Neat1	No	0.905451	1.03	1.012	0.0178	0.1452		Neat1	No	0.308258	1.009	0.8252	0.1842	0.1693
Myhas	No	0.212422	1	0.732333	0.267667	0.200952		Myhas	No	0.079327	0.8383	3.416	-2.578	1.256		Myhas	No	0.121494	1.011	0.8486	0.1628	0.09399
Xist	No	0.276983	0.999833	0.81075	0.189083	0.162086		Xist	No	0.495676	1.005	1.09	-0.0852	0.1194		Xist	No	0.052159	1.019	0.755	0.2638	0.1158
Myoparr	No	0.358446	1	0.755167	0.244833	0.251293		Myoparr	Yes	0.007069	1.072	3.869	-2.797	0.7788		Myoparr	No	0.154339	1.093	0.7023	0.3912	0.245
CDR1os	Yes	0.001195	0.9998	0.7225	0.2773	0.0595819		CDR1os	No	0.580918	1.006	0.9564	0.0498	0.08657		CDR1os	No	0.053839	1.007	0.8166	0.1906	0.08439
Snhg1	No	0.708142	1	0.939667	0.0603333	0.156621		Snhg1	No	0.127671	1.017	1.335	-0.3186	0.1875		Snhg1	No	0.484189	1.009	1.09	-0.0814	0.111
Snhg16	No	0.231425	1	1.18033	-0.180333	0.140517		Snhg16	No	0.95119	1.04	1.029	0.01125	0.1773		Snhg16	No	0.63502	1.019	1.123	-0.1042	0.2112
Miat	No	0.464946	0.877	0.990167	-0.113167	0.148302		Miat	No	0.190104	1.009	1.17	-0.1608	0.1123		Miat	No	0.848996	1.016	1.041	-0.0254	0.1292
Pvt1	No	0.421598	1	1.1545	-0.1545	0.184363		Pvt1	No	0.309185	1.006	1.092	-0.086	0.0792		Pvt1	No	0.314509	1.011	1.129	-0.118	0.11
H19	No	0.366961	1	0.85075	0.14925	0.156084		H19	No	0.987008	1.005	1.002	0.0028	0.1667		H19	Yes	0.030104	1.032	0.6632	0.3688	0.1401
Male late symptomatic stage								Male late symptomatic stage								Male late symptomatic stage
Meg3	No	0.220395	1	0.787	0.213	0.160231		Meg3	No	0.527312	1.003	1.046	-0.0432	0.06538		Meg3	Yes	0.03972	1.041	1.709	-0.668	0.2723
Hotair	No	0.365888	1	0.788	0.212	0.221184		Hotair	Yes	0.003888	1.012	1.43	-0.4178	0.09876		Hotair	No	0.11314	0.8744	2.313	-1.438	0.8086
Malat1	No	0.370832	1	0.6395	0.3605	0.380232		Malat1	Yes	0.032173	1.041	0.6676	0.3732	0.1442		Malat1	No	0.577478	1.043	0.9272	0.116	0.1998
Gas5	No	0.823257	1	0.97525	0.02475	0.107232		Gas5	No	0.688209	1.01	1.045	-0.0348	0.08361		Gas5	No	0.517798	1.003	1.045	-0.042	0.06208
Neat1	Yes	0.001834	1.00017	2.50675	-1.50658	0.329922		Neat1	Yes	0.023451	1.037	1.498	-0.4609	0.1597		Neat1	Yes	0.002459	0.83	1.919	-1.089	0.2364
Myhas	No	0.443718	1.00017	0.71825	0.281917	0.349915		Myhas	No	0.560215	1.292	1.726	-0.434	0.7098		Myhas	No	0.936135	1.077	1.096	-0.0188	0.2274
Xist			0	0	0	0		Xist			0	0	0	0		Xist			0	0	0	0
Myoparr	No	0.525023	0.9998	1.13825	-0.13845	0.206995		Myoparr	No	0.187492	1.075	1.683	-0.6084	0.4221		Myoparr	No	0.6158	1.133	0.9774	0.1552	0.2973
CDR1os	Yes	0.004285	1	0.66525	0.33475	0.084923		CDR1os	No	0.566167	1.054	1.174	-0.1198	0.2002		CDR1os	Yes	0.049736	1.001	1.269	-0.2684	0.1162
Snhg1	No	0.061359	1.00017	1.34775	-0.347583	0.159824		Snhg1	Yes	0.000151	1.008	1.596	-0.5878	0.07957		Snhg1	Yes	0.01886	1.013	1.429	-0.416	0.1417
Snhg16	No	0.606125	1	1.117	-0.117	0.215119		Snhg16	No	0.084461	1.063	1.6	-0.537	0.2727		Snhg16	Yes	0.004639	1.063	2.732	-1.668	0.4293
Miat	Yes	0.000516	1	0.67925	0.32075	0.0530177		Miat	No	0.322151	1.034	0.8866	0.1474	0.1397		Miat	Yes	0.035922	1.04	1.585	-0.545	0.2164
Pvt1	No	0.271671	1.00025	1.349	-0.34875	0.288149		Pvt1	No	0.951759	1.015	1.023	-0.0082	0.1314		Pvt1	Yes	0.0298	1.014	0.6878	0.326	0.1236
H19	Yes	0.04507	1	1.8655	-0.8655	0.364804		H19	Yes	0.010207	1.078	3.453	-2.376	0.7109		H19	Yes	0.013749	0.7985	2.863	-2.065	0.6321
Female late symptomatic stage								Female late symptomatic stage								Female late symptomatic stage
Meg3	No	0.523072	1	0.899333	0.100667	0.152116		Meg3	No	0.856551	1.02	1.05	-0.03	0.1607		Meg3	No	0.265945	1.01	0.8356	0.1742	0.1457
Hotair	No	0.226086	1	1.26925	-0.26925	0.205304		Hotair	No	0.623732	1.071	1.277	-0.2058	0.4034		Hotair	No	0.859022	1.392	1.52	-0.1282	0.6989
Malat1	No	0.332394	1.00017	1.675	-0.674833	0.662498		Malat1	No	0.640279	1.021	0.9172	0.1034	0.2129		Malat1	No	0.165324	1.115	0.7134	0.4012	0.2628
Gas5	No	0.410872	1	0.928833	0.0711667	0.0825243		Gas5	No	0.835796	1.003	0.9892	0.0134	0.06258		Gas5	Yes	0.034878	1.001	1.086	-0.0841	0.03221
Neat1	Yes	9e-05	0.999833	2.0676	-1.06777	0.15974		Neat1	Yes	0.044133	1.018	1.574	-0.5558	0.2329		Neat1	No	0.65811	1.07	1.184	-0.1148	0.2498
Myhas	No	0.509651	1	1.3155	-0.3155	0.461409		Myhas	No	0.780187	1.098	1.225	-0.1276	0.4421		Myhas	No	0.334465	1.011	1.147	-0.1364	0.1328
Xist	No	0.520391	0.999833	0.858833	0.141	0.211666		Xist	No	0.38289	1.044	1.252	-0.208	0.2253		Xist	No	0.775351	1.053	1.113	-0.0602	0.2039
Myoparr	No	0.681724	1	0.865167	0.134833	0.319264		Myoparr	No	0.723617	1.095	0.971	0.1242	0.339		Myoparr	No	0.673293	0.841	0.6716	0.1694	0.3851
CDR1os	Yes	0.000639	1	0.695833	0.304167	0.0562328		CDR1os	No	0.716242	1.027	0.9704	0.0564	0.1497		CDR1os	No	0.378287	1.011	1.082	-0.0714	0.07656
Snhg1	No	0.891988	1.00017	0.983333	0.0168333	0.120853		Snhg1	Yes	0.019192	1.009	1.418	-0.4096	0.1401		Snhg1	Yes	0.008109	1.014	1.357	-0.343	0.09807
Snhg16	No	0.830968	1	0.953167	0.0468333	0.213739		Snhg16	No	0.569429	1.065	1.205	-0.1398	0.2357		Snhg16	No	0.917915	1.014	0.9912	0.0226	0.2125
Miat	No	0.132227	0.999833	0.777333	0.2225	0.135744		Miat	No	0.438603	0.8875	1.012	-0.1247	0.1519		Miat	No	0.790183	1.018	0.9814	0.0366	0.133
Pvt1	No	0.823167	1.0002	1.0322	-0.032	0.138571		Pvt1	No	0.431216	1.027	1.134	-0.107	0.1291		Pvt1	No	0.81449	0.954	0.9784	-0.0244	0.1001
H19	Yes	0.001076	1	1.7686	-0.7686	0.162545		H19	No	0.776841	1.133	1.208	-0.075	0.2558		H19	No	0.19776	1.057	1.53	-0.473	0.3368
